# Supplementary material for: Mechanisms of Stress-Induced Spermatogenesis Impairment in Male Rats Following Unpredictable Chronic Mild Stress (uCMS)
Source: Int J Mol Sci. 2019 Sep 10;20(18):4470. doi: 10.3390/ijms20184470 (PMC6770920; doi:10.3390/ijms20184470)
Supplement: Supplementary file 1 [file ijms-20-04470-s001.zip]

Archive with 3 entries (2 files):
- ijms-569539-supplementary-for proof/
- ijms-569539-supplementary-for proof/Supplementary Figure S1.pdf
- ijms-569539-supplementary-for proof/Supplementary Table S1.pdf
